# Supplementary material for: Genetic Variations of the DPYD Gene and Its Relationship with Ancestry Proportions in Different Ecuadorian Trihybrid Populations
Source: J Pers Med. 2022 Jun 10;12(6):950. doi: 10.3390/jpm12060950 (PMC9225136; doi:10.3390/jpm12060950)
Supplement: Supplementary file 1 [file jpm-12-00950-s001.zip]

Archive with 1 entries (1 files):
- jpm-1734647-supplementary.xlsx
