# Supplementary material for: Genetic Variations of the DPYD Gene and Its Relationship with Ancestry Proportions in Different Ecuadorian Trihybrid Populations
Source: J Pers Med. 2022 Jun 10;12(6):950. doi: 10.3390/jpm12060950 (PMC9225136; doi:10.3390/jpm12060950)
Supplement: Supplementary file 1 [file jpm-12-00950-s001.zip › jpm-1734647-supplementary.xlsx]

## Sheet: Table S1
Table S1. Primer sequences for the amplification of pharmacogenetic variants in DPYD.
Primer ID	5'- 3'	Position	DPYD pharmacogenetic variatnsa	PCR product length (bp)	Anealling Temp.
DPYD_R5	GCCTTACAATGTGTGGAGTG	97883798	Fully functional variant: c.85T>C (*9A, rs1801265)	596	60
DPYD_F5	TTTAGGGGCCTGTAAGAGGA	97883203
DPYD_R4	CCACATCGGCTTTCAGATGG	97574196	Nonfuntional variant: c.1156G>T (*12, rs78060119) Decreased function variant: c.1236G>A (single nucleotide variant belonging to the *HapB3, rs56038477)	398	60
DPYD_F4	TGCCGTGATCTATAAACGTCCA	97573799
DPYD_R3	ATGCCTGCCCCTTCTTCCAT	97516317	Fully functional variants: c.1601G>A (*4, rs1801158), c.1627G>A (*5, rs1801159) Nonfunctional variant: c.1679T>G (*13, rs55886062)	778	62
DPYD_F3	TTGCCGTTGCCCATATCTCT	97515540
DPYD_R2	ACAAAGCTTCACATTGTGTGGG	97450209	Fully functional variants: c.1896T>C (rs17376848) Nonfuntional variants: c.1898del (*3, rs72549303), c.1905+1G>A (*2A, rs3918290)	352	62
DPYD_F2	TGTTTCCCCCAGAATCATCCG	97449858
DPYD_R1	GGAATTCCTGGGACCAACCTA	97082676	Decreased function variant: c.2846A>T (rs67376798)	841	58
DPYD_F1	AGGCATGCATATTGCCCATC	97081836
aPharmacogenetic variants described as Functional, Decreased, and Nonfunctional by the Clinical Pharmacogenetics Implementation Consortium (CPIC) and the Dutch Pharmacogenetics Working Group (DPWG)

## Sheet: Table S2
Table S2. Allelic and genotypic frequencies of DPYD genetic variants present in different Ecuadorian ethnic groups.
Molecular variants of DPYD (HGVS nomenclature considering the RefSeq NC_000001.11, GRCh38.p13)	Nucleotide changes according to NM_000110.3	Effect on DPD protein (NP_000101.2)	DPYD nomenclature	rs.	Activity in DPYD	XXa	XYb	YYc	f(X)d	f(Y)e	f(XX)f	f(XY)g	f(YY)h	fexp.(XY)i	HWE p-value
NC_000001.11:g.97883455T>C	c.40-81A>G	-		rs1672328735		409	1	0	0.99878	0.00121951	0.997561	0.00243902	0	0.00244	1
NC_000001.11:g.97883329A>G	c.85T>C	p.Cys29Arg	DPYD *9A	rs1801265	Fully funct.	267	143	0	0.82561	0.17439	0.65122	0.34878	0	0.34878	0
NC_000001.11:g.97573985A>G	c.1129-15T>C	-		rs56293913		382	28	0	0.965854	0.0341463	0.931707	0.0682927	0	0.06829	1
NC_000001.11:g.97573943C>A	c.1156G>T	p.Glu386Ter	DPYD *12	rs78060119	No function	410	0	0	1	0	1	0	0	-	-
NC_000001.11:g.97573881C>T	c.1218G>A	p.Met406Ile		rs61622928		399	11	0	0.986585	0.0134146	0.973171	0.0268293	0	0.02683	1
NC_000001.11:g.97573863C>T	c.1236G>A	p.Glu412	HapB3	rs56038477	Decreased	409	1	0	0.99878	0.00121951	0.997561	0.00243902	0	0.00244	1
NC_000001.11:g.97516150C>T	c.1525-209G>A	-		rs1337752		48	126	236	0.270732	0.729268	0.117073	0.307317	0.57561	0.30732	1e-05
NC_000001.11:g.97516073dup	c.1525-132dup	-		rs141050810		375	35	0	0.957317	0.0426829	0.914634	0.0853659	0	0.08537	1
NC_000001.11:g.97516031C>T	c.1525-90G>A	-		rs6657204		405	5	0	0.993902	0.00609756	0.987805	0.0121951	0	0.0122	1
NC_000001.11:g.97515865C>T	c.1601G>A	p.Ser534Asn	DPYD *4	rs1801158	Fully funct.	408	2	0	0.997561	0.00243902	0.995122	0.00487805	0	0.00488	1
NC_000001.11:g.97515839T>C	c.1627G>A	p.Ile543Val	DPYD *5	rs1801159	Fully funct.	208	151	51	0.691463	0.308537	0.507317	0.368293	0.12439	0.36829	0.00758
NC_000001.11:g.97515787A>T	c.1679T>G	p.Ile560Asn	DPYD *13	rs55886062	No function	410	0	0	1	0	1	0	0	-	-
NC_000001.11:g.97515687G>A	c.1740+39C>T	-		rs2786783		232	128	50	0.721951	0.278049	0.565854	0.312195	0.121951	0.3122	1e-05
NC_000001.11:g.97515686T>C	c.1740+40A>G	-		rs2811178		79	129	202	0.35	0.65	0.192683	0.314634	0.492683	0.31463	0
NC_000001.11:g.97450142G>A	c.1822C>T	p.Leu608=		-		362	48	0	0.941463	0.0585366	0.882927	0.117073	0	0.11707	0.38409
NC_000001.11:g.97450088T>G	c.1876A>C	Thr626Pro		-		409	1	0	0.99878	0.00121951	0.997561	0.00243902	0	0.00244	1
NC_000001.11:g.97450068A>G	c.1896T>C	p.Phe632=		rs17376848	Fully funct.	374	35	1	0.954878	0.045122	0.912195	0.0853659	0.00243902	0.08537	0.57277
NC_000001.11:g.97450067del	c.1898del	p.Pro633fs	DPYD*3	rs72549303	No function	410	0	0	1	0	1	0	0	-	-
NC_000001.11:g.97450058C>T	c.1905+1G>A	-	DPYD*2A	rs3918290	No function	410	0	0	1	0	1	0	0	-	-
NC_000001.11:g.97450040G>T	c.1905+19C>A	-		rs76551168		409	1	0	0.99878	0.00121951	0.997561	0.00243902	0	0.00244	1
NC_000001.11:g.97082391T>A	c.2846A>T	Asp949Val		rs67376798	Decreased	409	1	0	0.99878	0.00121951	0.997561	0.00243902	0	0.00244	1
NC_000001.11:g.97082286A>C	c.2907+43T>G	-		-		409	1	0	0.99878	0.00121951	0.997561	0.00243902	0	0.00244	1
NC_000001.11:g.97082233T>C	c.2907+97A>G	-		rs978037367		408	2	0	0.997561	0.00243902	0.995122	0.00487805	0	0.00488	1
NC_000001.11:g.97082062G>A	c.2907+268C>T	-		rs1649194721		409	1	0	0.99878	0.00121951	0.997561	0.00243902	0	0.00244	1
aNumber of individuals homozygous for the reference allele; bHeterozygous individuals; cHomozygous individuals for the minor allele; Allele frequencies for the dreference allele and eminor allele; Genotypic frequencies for fhomozygous with reference allele, gheterozygous and hhomozygous with minor allele, iexpected values of heterozygotes.

## Sheet: Table S3
Table S3. Significance p-values calculated for the Hardy-Weinberg equilibrium of molecular variants of DPYD in the Ecuadorian population
DPYD variants	ECU		AFE				MEZ					IND
			AFE	AFE_CO	AFE_HG		MEZ	MEZ_CO	MEZ_HG	MEZ_AZ		IND	IND_CO	IND_HG	IND_AZ
rs1672328735	1		1	1	-		-	-	-	-		-	-	-	-
c.85T>C (*9A, rs1801265)	0		0.01258	0.10997	0.17927		0.00324	0.05969	0.11882	1		0.03551	0.26919	0.55551	0.56798
c.1129-15T>C (rs56293913)	1		1	1	1		1	1	1	1		1	1	-	1
c.1218G>A (rs61622928)	1		1	1	1		-	-	-	-		1	1	-	-
c.1236G>A (*HapB3, rs56038477)	1		1	1	-		-	-	-	-		-	-	-	-
rs1337752	0		0.04826	0.02365	0.78021		0.0015	0.04702	0.02119	0.45943		0.11509	1	0.018	1
rs141050810	1		0.21239	1	0.32953		1	1	1	-		-	-	-	-
rs6657204	1		1	1	-		1	1	1	-		1	-	-	1
c.1601G>A (*4, rs1801158)	1		1	1	-		1	-	1	-		-	-	-	-
c.1627G>A (*5, rs1801159)	0.00797		0.48488	0.62364	0.61825		0.15743	0.04277	1	0.60049		0.40076	0.27806	0.01513	0.75094
rs2786783	1e-05		0.11947	0.17052	0.59645		0.00252	0.00713	0.15896	0.29679		0.28293	0.54405	0.01526	0.74974
rs2811178	0		0.00048	0.01606	0.02466		0.00297	0.106	0.01633	0.4612		0.034	0.60876	0.0365	0.54895
g.97450142G>A (chr1, GRCh38.p13)	0.38337		0.12373	0.10922	1		1	-	1	-		1	1	1	1
g.97450088T>G (chr1, GRCh38.p13)	1		-	-	-		-	-	-	-		1	1	-	-
c.1896T>C (rs17376848)	0.57259		1	1	1		0.53473	0.2588	1	1		1	1	1	1
rs76551168	1		-	-	-		-	-	-	-		1	-	-	1
c.2846A>T (rs67376798)	1		-	-	-		-	-	-	-		1	-	1	-
g.97082286A>C (chr1, GRCh38.p13)	1		-	-	-		1	-	1	-		-	-	-	-
rs978037367	1		1	1	-		-	-	-	-		1	1	-	-
rs1649194721	1		1	-	1		-	-	-	-		-	-	-	-
Significance values for the 20 DPYD SNVs found in the Ecuadorian population (ECU). The p-values are grouped according to the 3 ethnic groups studied (Afro-Ecuadorian, Mestizo, and Indigenous). Within each group, deviations from the Hardy-Weinberg Equilibrium are shown for the total of each ethnic group (AFE, MEZ, and IND), and ethnic groups separated by Coastal (CO), Highland (HG), and Amazon (AZ…

## Sheet: Table S4
Table S4. Comparison of ancestry proportions of NAM, EUR and AFR ancestral populations and molecular variants found in the DPYD gene in Ecuadorian individuals.
DPYD variants	EUR	AFR	NAM
rs1672328735	0.502	0.115	0.104
c.85T>C (*9A, rs1801265)	0.454	0.715	0.896
c.1129-15T>C (rs56293913)	0.785	0.006	0.019
c.1218G>A (rs61622928)	0.164	0.002	0.011
c.1236G>A (*HapB3, rs56038477)	0.452	0.35	0.313
rs1337752	0.958	0.01	0.01
rs141050810	0.412	0.001	0.001
rs6657204	0.69	0.631	0.829
c.1601G>A (*4, rs1801158)	0.929	0.453	0.876
c.1627G>A (*5, rs1801159)	0.804	0.001	0.001
rs2786783	0.682	0.001	0.001
rs2811178	0.613	0.001	0.001
g.97450142G>A (chr1, GRCh38.p13)	0.033	0.001	0.001
g.97450088T>G (chr1, GRCh38.p13)	0.133	0.11	0.109
c.1896T>C (rs17376848)	0.197	0.084	0.102
rs76551168	0.679	0.563	0.34
c.2846A>T (rs67376798)	0.398	0.171	0.202
g.97082286A>C (chr1, GRCh38.p13)	0.46	0.211	0.685
rs978037367	0.034	0.988	0.988
rs1649194721	0.207	0.592	0.507
P-values of Kruskal-Wallis test obtained from the correlation between proportions of ancestry and genotypes found in the polymorphic variants of the DPYD gene.

## Sheet: Table S5
Table S5. Pairwise genetic distances (FST) calculated from the 46 AIM-INDELs between ancestral populations and Ecuadorian ethnic groups.
	AFR	NAM	EUR	AFE	MEZ	IND
AFR	*	<0.00000	<0.00000	<0.00000	<0.00000	<0.00000
NAM	0.46435	*	<0.00000	<0.00000	<0.00000	<0.00000
EUR	0.37434	0.33076	*	<0.00000	<0.00000	<0.00000
AFE	0.03963	0.30669	0.24214	*	<0.00000	<0.00000
MEZ	0.31885	0.0651	0.14476	0.18167	*	<0.00000
IND	0.42006	0.01865	0.27535	0.26855	0.03484	*
FST values are arranged at the bottom diagonal of the table and the corresponding non-differentiation p-values at the top diagonal.

## Sheet: Table S6
Table S6. Pairwise genetic distances (FST) calculated from the 46 AIM-INDELs between ancestral populations and Ecuadorian ethnic groups grouped by geographic regions.
	AFE_CO	AFE_HG	MEZ_CO	MEZ_HG	MEZ_AZ	IND_CO	IND_HG	IND_AZ
AFE_CO	*	<0.00000	<0.00000	<0.00000	<0.00000	<0.00000	<0.00000	<0.00000
AFE_HG	0.01359	*	<0.00000	<0.00000	<0.00000	<0.00000	<0.00000	<0.00000
MEZ_CO	0.17753	0.1165	*	<0.00000	0.43243	<0.00000	<0.00000	<0.00000
MEZ_HG	0.24353	0.17569	0.01326	*	0.68468	<0.00000	0.01802	<0.00000
MEZ_AZ	0.22289	0.14609	0.00319	-0.0038	*	<0.00000	0.27027	<0.00000
IND_CO	0.33938	0.26992	0.0935	0.06459	0.06917	*	<0.00000	<0.00000
IND_HG	0.26412	0.19332	0.0285	0.00569	0.00368	0.04451	*	0.00901
IND_AZ	0.308	0.23809	0.06586	0.0286	0.03204	0.0286	0.00873	*
FST values are arranged at the bottom diagonal of the table and the corresponding non-differentiation p-values at the top diagonal.

## Sheet: Table S7
Table S7. Pairwise genetic distances (FST) calculated from the DPYD genetic variants between the Ecuadorian population grouped by geographic regions.
	AFE_CO	AFE_HG	MEZ_CO	MEZ_HG	MEZ_AZ	IND_CO	IND_HG	IND_AZ
AFE_CO	*	0.16216	<0.00000	<0.00000	<0.00000	0.00901	<0.00000	<0.00000
AFE_HG	0.00376	*	<0.00000	<0.00000	<0.00000	<0.00000	<0.00000	<0.00000
MEZ_CO	0.05702	0.06616	*	0.76577	0.53153	0.36937	0.15315	0.00901
MEZ_HG	0.06299	0.07534	-0.00237	*	0.54955	0.12613	0.28829	0.00901
MEZ_AZ	0.09602	0.10975	-0.00319	-0.00381	*	0.11712	0.73874	0.31532
IND_CO	0.03353	0.04649	0.00088	0.01296	0.02354	*	0.05405	<0.00000
IND_HG	0.10453	0.10824	0.00839	0.00265	-0.01054	0.0371	*	0.14414
IND_AZ	0.15704	0.1779	0.04001	0.03044	0.00079	0.07976	0.0111	*
FST values are arranged at the bottom diagonal of the table and the corresponding non-differentiation p-values at the top diagonal.
